# Supplementary material for: Enhancing Inactivated Yellow Fever 17D Vaccine-Induced Immune Responses in Balb/C Mice Using Alum/CpG
Source: Vaccines (Basel). 2023 Nov 22;11(12):1744. doi: 10.3390/vaccines11121744 (PMC10747526; doi:10.3390/vaccines11121744)
Supplement: Supplementary file 1 [file vaccines-11-01744-s001.zip]

Archive with 1 entries (1 files):
- vaccines-2678296-supplementary.pdf
